# Supplementary material for: Building antimicrobial stewardship through massive open online courses: a pilot study in Macedonia
Source: JAC Antimicrob Resist. 2020 Jul 18;2(3):dlaa045. doi: 10.1093/jacamr/dlaa045 (PMC8210003; doi:10.1093/jacamr/dlaa045)
Supplement: dlaa045_Supplementary_Data [file dlaa045_supplementary_data.zip]

Archive with 2 entries (2 files):
- Reviewer report 1.docx
- Supplementary_data.docx
